# Supplementary material for: Initial Treatment Modalities in Patients with Newly Diagnosed Primary Lung Cancer in Japan
Source: Curr Oncol. 2025 Jan 7;32(1):32. doi: 10.3390/curroncol32010032 (PMC11763771; doi:10.3390/curroncol32010032)
Supplement: Supplementary file 1 [file curroncol-32-00032-s001.zip]

Archive with 1 entries (1 files):
- curroncol-3362316-supplementary.pdf
